# Supplementary material for: Simulation of COVID-19 spread through family feast gatherings in a complex network
Source: Epidemiol Infect. 2022 Mar 2;150:e61. doi: 10.1017/S0950268822000292 (PMC8924592; doi:10.1017/S0950268822000292)
Supplement: Supplementary file 1 [file hygsup.zip]

Archive with 4 entries (4 files):
- S0950268822000292sup004.pdf
- S0950268822000292sup003.pdf
- S0950268822000292sup002.pdf
- S0950268822000292sup001.pdf
